# Supplementary material for: Comparative Analysis of Free-Circulating and Vesicle-Associated Plasma microRNAs of Healthy Controls and Early-Stage Lung Cancer Patients
Source: Pharmaceutics. 2022 Sep 23;14(10):2029. doi: 10.3390/pharmaceutics14102029 (PMC9610033; doi:10.3390/pharmaceutics14102029)
Supplement: Supplementary file 1 [file pharmaceutics-14-02029-s001.zip › Table S2.xlsx]

## Sheet: Foglio1
Supplementary Table S2. Sequencing metrics and miRNA analysis statistic.
	WP1	WP2	WP3	secEV1	secEV2	secEV3	ccEV1	ccEV2	ccEV3	FC1	FC2	FC3
library yeld (ng/ul)	3.27	7.015	1.13	3.48	2.3	4.4	0.83	0.607	0.583	4.69	1.68	1.86
Input reads	24985553	22446115	24960661	24418979	25488634	22999764	21833500	18212596	16298924	22281279	19998482	21837586
Discarded reads	16225576	12898700	18935350	17918947	18242845	17136392	11817434	7510818	8108318	5442366	4469035	13264979
Discarded reads (no common sequence)	843525	795895	1552282	707444	508327	770506	607238	808701	760704	332438	331912	1452021
Discarded reads (wrong UMI length)	86027	109105	31064	56756	63905	47551	98805	169175	102898	17071	32135	24968
Discarded reads (wrong read length)	15296024	11993700	17352004	17154747	17670613	16318335	11111391	6532942	7244716	5092857	4104988	11787990
Passing filter reads	8759977	9547415	6025311	6500032	7245789	5863372	10016066	10701778	8190606	16838913	15529447	8572607
Passing filter reads (%)	35.0602	42.5348	24.1392	26.6188	28.4275	25.4932	45.8748	58.7603	50.2524	75.5743	77.6531	39.2562
UMI groups	648412	1591292	173970	447233	254991	389237	214091	167873	155060	1249221	496766	478629
UMI groups mapped on miRNA (%)	30.99	28.48	36.73	19.24	22.92	17.71	30.57	22.56	28.78	86.78	83.2	64.22
miRNA found (N)	459	655	306	395	279	362	258	240	255	668	445	486
Mapping on other RNA (%):
piRNA	1.07824	0.787618	0.776436	0.643472	0.708653	0.459496	0.364523	0.190551	0.233303	0.611269	0.475192	0.374031
rRNA	2.59447	1.90663	2.0236	2.72417	2.95913	2.23404	2.53384	0.959062	0.854467	0.961445	1.20762	2.30478
tRNA	0.582279	0.632235	0.5881	0.865781	0.669635	0.711051	0.663488	0.891761	0.705686	0.11452	0.106087	0.18663
