# Supplementary material for: Comparative Analysis of Free-Circulating and Vesicle-Associated Plasma microRNAs of Healthy Controls and Early-Stage Lung Cancer Patients
Source: Pharmaceutics. 2022 Sep 23;14(10):2029. doi: 10.3390/pharmaceutics14102029 (PMC9610033; doi:10.3390/pharmaceutics14102029)
Supplement: Supplementary file 1 [file pharmaceutics-14-02029-s001.zip › Table S3.xlsx]

## Sheet: Foglio1
Supplementary Table S3. Top upregulated miRNA in each compartment. For each compartment, the other 3 extractions were used as reference. LogFC > |2| with a FDR <0.05 are shown.
	Compartment	logFC	PValue	FDR	RNAlocate_annotation
hsa-miR-27a-5p	secEV	-4.91247	1.37e-06	0.000203	Exosome
hsa-miR-671-5p	secEV	-3.38386	0.00223	0.0413	Exosome
hsa-miR-144-5p	secEV	-2.41147	2.96e-10	8.75e-08	Exosome
hsa-miR-30a-3p	secEV	-2.25941	3.86e-05	0.00228	Exosome
hsa-miR-574-5p	secEV	-2.22583	0.00127	0.0251	Exosome
hsa-miR-206	ccEV	-2.31701	1.57e-06	0.000466	Exosome
hsa-miR-4732-3p	ccEV	-2.205	0.00153	0.041115	Exosome
hsa-miR-425-3p	WP	-3.16919	0.00037	0.0101	Microvesicle
hsa-miR-6721-5p	WP	-3.13335	0.0034	0.0373	Exosome
hsa-miR-93-3p	WP	-3.1152	0.00112	0.0172	Exosome
hsa-miR-4433b-3p	WP	-3.07989	0.00116	0.0172	Exosome
hsa-miR-625-5p	WP	-2.92503	0.00213	0.0252	Exosome
hsa-miR-181a-2-3p	WP	-2.88793	0.00183	0.0236	Exosome
hsa-miR-4508	WP	-2.83418	4.94e-07	7.31e-05	Exosome
hsa-miR-1287-5p	WP	-2.72333	7.97e-05	0.00337	Exosome
hsa-miR-339-3p	WP	-2.70854	0.0044	0.042	Exosome
hsa-miR-3960	WP	-2.17721	0.00198	0.0244	Exosome
hsa-let-7b-3p	FC	-3.78251	0.00348	0.0312	Exosome
hsa-miR-215-5p	FC	-3.22473	2.09e-08	3.09e-06	Exosome
hsa-miR-30b-5p	FC	-2.86334	0.00141	0.0174	Exosome
hsa-miR-889-3p	FC	-2.76391	0.00274	0.0271	Exosome
hsa-miR-542-3p	FC	-2.44423	0.000956	0.0129	Exosome
hsa-miR-26b-3p	FC	-2.09327	0.00265	0.027	Exosome

## Sheet: Foglio2
arget Detail	Target Rank	Target Score	miRNA Name	Gene Symbol	Gene Description
Details	1	97	hsa-miR-27a-5p	RFK	riboflavin kinase
Details	2	97	hsa-miR-27a-5p	LTBP1	latent transforming growth factor beta binding protein 1
Details	3	95	hsa-miR-27a-5p	INO80D	INO80 complex subunit D
Details	4	95	hsa-miR-27a-5p	BTF3	basic transcription factor 3
Details	5	94	hsa-miR-27a-5p	IFI30	IFI30, lysosomal thiol reductase
Details	6	94	hsa-miR-27a-5p	HECW2	HECT, C2 and WW domain containing E3 ubiquitin protein ligase 2
Details	7	94	hsa-miR-27a-5p	IL2	interleukin 2
Details	8	92	hsa-miR-27a-5p	ADCY1	adenylate cyclase 1
Details	9	91	hsa-miR-27a-5p	EIF5	eukaryotic translation initiation factor 5
Details	10	91	hsa-miR-27a-5p	NPM1	nucleophosmin 1
Details	11	91	hsa-miR-27a-5p	ANTXR1	ANTXR cell adhesion molecule 1
Details	12	91	hsa-miR-27a-5p	SLC23A2	solute carrier family 23 member 2
Details	13	90	hsa-miR-27a-5p	GSDMA	gasdermin A
