# Supplementary material for: Comparative Analysis of Free-Circulating and Vesicle-Associated Plasma microRNAs of Healthy Controls and Early-Stage Lung Cancer Patients
Source: Pharmaceutics. 2022 Sep 23;14(10):2029. doi: 10.3390/pharmaceutics14102029 (PMC9610033; doi:10.3390/pharmaceutics14102029)
Supplement: Supplementary file 1 [file pharmaceutics-14-02029-s001.zip › Table S4.xlsx]

## Sheet: Foglio1
Supplementary Table S4. Differential miRNA in each plasma-circulating fraction. For each fraction, the other 3 extractions were used as reference. LogFC > |1| with a FDR <0.05 are shown.
	Compartment	status	logFC	PValue	FDR
hsa-miR-425-3p	WP	upregulated	-3.16919	0.000370185	0.0100525
hsa-miR-6721-5p	WP	upregulated	-3.13335	0.00340017	0.037276
hsa-miR-93-3p	WP	upregulated	-3.1152	0.00111834	0.0172366
hsa-miR-4433b-3p	WP	upregulated	-3.07989	0.00116464	0.0172366
hsa-miR-625-5p	WP	upregulated	-2.92503	0.00212689	0.0251824
hsa-miR-181a-2-3p	WP	upregulated	-2.88793	0.00183342	0.0235953
hsa-miR-4508	WP	upregulated	-2.83418	4.93807e-07	7.30834e-05
hsa-miR-1287-5p	WP	upregulated	-2.72333	7.97002e-05	0.00337018
hsa-miR-339-3p	WP	upregulated	-2.70854	0.00439849	0.0419985
hsa-miR-3960	WP	upregulated	-2.17721	0.00197649	0.0243767
hsa-miR-423-3p	WP	upregulated	-1.8964	3.34075e-08	9.88861e-06
hsa-miR-1307-3p	WP	upregulated	-1.64596	6.82446e-06	0.00050501
hsa-miR-320a-3p	WP	upregulated	-1.50079	2.28761e-05	0.00135426
hsa-miR-1301-3p	WP	upregulated	-1.4619	0.0055547	0.0469769
hsa-miR-127-3p	WP	upregulated	-1.39116	0.000373571	0.0100525
hsa-miR-221-3p	WP	upregulated	-1.3832	3.14275e-05	0.00155043
hsa-miR-339-5p	WP	upregulated	-1.31848	0.00390934	0.0400562
hsa-miR-744-5p	WP	upregulated	-1.24358	0.000506566	0.0107102
hsa-miR-103a-3p	WP	upregulated	-1.15411	0.000321622	0.0100525
hsa-miR-425-5p	WP	upregulated	-1.14874	0.000464923	0.0105859
hsa-miR-181a-5p	WP	upregulated	-1.12128	0.00116274	0.0172366
hsa-let-7e-5p	WP	upregulated	-1.00963	0.00249983	0.0284596
hsa-miR-342-3p	WP	downregulated	1.05869	0.00403922	0.0400562
hsa-miR-10b-5p	WP	downregulated	1.13177	0.00405975	0.0400562
hsa-miR-148a-3p	WP	downregulated	1.21625	0.00116138	0.0172366
hsa-miR-192-5p	WP	downregulated	1.32774	0.00181055	0.0235953
hsa-miR-183-5p	WP	downregulated	1.37058	0.00515965	0.0449193
hsa-miR-125b-5p	WP	downregulated	1.49137	0.000614748	0.012131
hsa-miR-197-3p	WP	downregulated	1.54337	0.0045611	0.0421902
hsa-miR-144-3p	WP	downregulated	1.55049	0.000965564	0.0172366
hsa-miR-3613-5p	WP	downregulated	1.79861	0.0003243	0.0100525
hsa-miR-150-5p	WP	downregulated	1.85649	3.04985e-06	0.000300918
hsa-miR-195-5p	WP	downregulated	1.95219	0.00132583	0.0186879
hsa-miR-424-5p	WP	downregulated	1.9874	0.00492887	0.0442104
hsa-miR-429	WP	downregulated	3.59368	0.000427241	0.0105386
hsa-miR-4508	FC	downregulated	5.29334	1.23574e-09	3.65779e-07
hsa-miR-3960	FC	downregulated	4.77541	3.28263e-06	0.000323886
hsa-miR-1287-5p	FC	downregulated	2.63737	0.00168531	0.018476
hsa-miR-483-5p	FC	downregulated	2.0395	0.000148719	0.0050215
hsa-let-7e-5p	FC	downregulated	1.58012	4.49496e-05	0.00190073
hsa-let-7c-5p	FC	downregulated	1.49823	0.000181641	0.0050215
hsa-miR-155-5p	FC	downregulated	1.49227	0.000171963	0.0050215
hsa-miR-423-3p	FC	downregulated	1.438	0.000378936	0.00707266
hsa-miR-181a-5p	FC	downregulated	1.39687	0.000431838	0.00710134
hsa-miR-144-5p	FC	downregulated	1.31647	0.00300241	0.0286681
hsa-miR-320a-3p	FC	downregulated	1.25686	0.00202366	0.021393
hsa-miR-223-3p	FC	upregulated	-1.0089	0.00138806	0.0174383
hsa-miR-122-5p	FC	upregulated	-1.03624	0.0016474	0.018476
hsa-miR-101-3p	FC	upregulated	-1.06968	0.000917547	0.0128666
hsa-miR-143-3p	FC	upregulated	-1.15031	0.000489483	0.00762562
hsa-miR-148a-3p	FC	upregulated	-1.17691	0.000293316	0.00707266
hsa-miR-451a	FC	upregulated	-1.17869	0.000325371	0.00707266
hsa-miR-29a-3p	FC	upregulated	-1.18198	0.00034829	0.00707266
hsa-miR-19b-3p	FC	upregulated	-1.26316	0.00040618	0.00707266
hsa-miR-3613-5p	FC	upregulated	-1.28244	0.00157438	0.018476
hsa-miR-32-5p	FC	upregulated	-1.41034	0.0004062	0.00707266
hsa-miR-29c-3p	FC	upregulated	-1.41161	1.85994e-05	0.00110108
hsa-miR-1277-5p	FC	upregulated	-1.42293	0.00383496	0.0333867
hsa-miR-194-5p	FC	upregulated	-1.45778	0.00018661	0.0050215
hsa-miR-483-3p	FC	upregulated	-1.49854	0.00335851	0.0310662
hsa-miR-192-5p	FC	upregulated	-1.58009	9.76796e-06	0.000722829
hsa-miR-19a-3p	FC	upregulated	-1.73012	2.91283e-05	0.00143699
hsa-miR-424-5p	FC	upregulated	-1.76777	0.000876175	0.0128666
hsa-miR-26b-3p	FC	upregulated	-2.09327	0.00264858	0.0270337
hsa-miR-542-3p	FC	upregulated	-2.44423	0.000956303	0.0128666
hsa-miR-889-3p	FC	upregulated	-2.76391	0.00274434	0.0270775
hsa-miR-30b-5p	FC	upregulated	-2.86334	0.00141392	0.0174383
hsa-miR-215-5p	FC	upregulated	-3.22473	2.09099e-08	3.09466e-06
hsa-miR-27a-5p	secEV	upregulated	-4.91247	1.36834e-06	0.000202514
hsa-miR-671-5p	secEV	upregulated	-3.38386	0.00223484	0.0413446
hsa-miR-144-5p	secEV	upregulated	-2.41147	2.95582e-10	8.74924e-08
hsa-miR-30a-3p	secEV	upregulated	-2.25941	3.85549e-05	0.00228245
hsa-miR-574-5p	secEV	upregulated	-2.22583	0.00127188	0.0250985
hsa-miR-483-5p	secEV	upregulated	-1.66861	0.000384411	0.0142232
hsa-miR-23b-3p	secEV	upregulated	-1.52116	0.000630889	0.0186743
hsa-miR-150-5p	secEV	upregulated	-1.49224	5.96381e-06	0.000441322
hsa-miR-155-5p	secEV	upregulated	-1.27371	0.000219096	0.00926464
hsa-miR-126-5p	secEV	upregulated	-1.20541	0.000188492	0.00926464
hsa-let-7c-5p	secEV	upregulated	-1.19655	0.000608525	0.0186743
hsa-miR-10b-5p	secEV	upregulated	-1.16086	0.000779311	0.0209706
hsa-miR-16-5p	secEV	downregulated	1.18694	0.000876784	0.0216274
hsa-miR-122-5p	secEV	downregulated	1.23103	0.00108791	0.0247709
hsa-miR-141-3p	secEV	downregulated	1.97201	0.00119408	0.0250985
hsa-miR-206	secEV	downregulated	3.15793	3.42841e-06	0.00033827
hsa-miR-206	ccEV	upregulated	-2.31701	1.57447e-06	0.000466044
hsa-miR-4732-3p	ccEV	upregulated	-2.205	0.00152791	0.0411147
hsa-miR-16-5p	ccEV	upregulated	-1.19089	0.00013242	0.0109581
hsa-miR-142-3p	ccEV	downregulated	1.1535	0.00128414	0.0380106
hsa-miR-425-5p	ccEV	downregulated	1.25066	0.00118714	0.0380106
hsa-miR-339-5p	ccEV	downregulated	2.48278	0.000407407	0.0200988
hsa-miR-425-3p	ccEV	downregulated	7.02932	0.000908678	0.0336211
hsa-miR-339-3p	ccEV	downregulated	7.17004	0.000535887	0.0226604
hsa-miR-889-3p	ccEV	downregulated	7.32373	0.000310714	0.0183943
hsa-miR-181a-2-3p	ccEV	downregulated	7.50426	0.000148082	0.0109581
hsa-miR-30b-5p	ccEV	downregulated	7.50758	0.000144462	0.0109581
