# Supplementary material for: Comparative Analysis of Free-Circulating and Vesicle-Associated Plasma microRNAs of Healthy Controls and Early-Stage Lung Cancer Patients
Source: Pharmaceutics. 2022 Sep 23;14(10):2029. doi: 10.3390/pharmaceutics14102029 (PMC9610033; doi:10.3390/pharmaceutics14102029)
Supplement: Supplementary file 1 [file pharmaceutics-14-02029-s001.zip › Table S5.xlsx]

## Sheet: Foglio1
Supplementary Table S5. Top differential miRNA for each circulating fraction in lung cancer samples with respect to healthy donors. LogFC > |2| with an FDR <0.05 are shown.
EV marker	Mean intensity SEC	SD SEC	Mean intensity CC	SD CC	Difference	P value
CD3	0	0	0	0	0
HLA-DR	0	0	30.6667	53	-30.67	0.372961
CD56	0	0	0	0	0
CD25	0	0	0	0	0
SSEA4	0	0	0	0	0
CD40	0	0	0	0	0
CD11c	0	0	152.333	263	-152.3	0.372517
MCSP1	0	0	7.33333	12	-7.333	0.349524
CD326	0	0	0	0	0
CD133/1	0	0	0	0	0
CD45	0	0	0	0	0
CD20	0	0	3.33333	5	-3.333	0.3125
CD2	1.33333	2.3094	207.333	359	-206	0.376546
CD81	3.66667	3.21455	121.667	53	-118	0.018315
CD142	7.44444	12.8942	192.333	290	-184.9	0.331856
CD1c	8.16667	7.07696	49	84	-40.83	0.448685
CD146	8.5	14.7224	0	0	8.5	0.373901
CD19	9.5	16.4545	10	17	-0.5	0.972554
CD86	10.3333	17.8979	3.33333	5	7	0.549714
CD4	12.1111	20.9771	36.6667	51	-24.56	0.483586
CD209	12.8333	22.228	55.6667	16	-42.83	0.0536
HLA-BC	20.2778	21.899	84.3333	146	-64.06	0.494146
CD69	36.3889	56.4078	207.333	243	-170.9	0.300941
CD44	54.0556	21.1977	46.3333	41	7.722	0.78638
CD9	79.1111	30.045	515	556	-435.9	0.246625
CD49e	79.7778	36.4255	118	110	-38.22	0.598343
CD63	89.5	26.024	253	104	-163.5	0.057488
ROR1	96.5	41.2455	184	125	-87.5	0.313717
CD8	143.167	67.4724	239.333	150	-96.17	0.368483
CD31	148.167	41.1835	64.6667	29	83.5	0.045409
CD24	155.111	59.6372	136	123	19.11	0.820569
CD42a	233.944	43.457	98.6667	51	135.3	0.024965
CD14	318.833	79.8855	381	62	-62.17	0.34697
CD41b	343.611	89.7921	298.667	74	44.94	0.540105
CD29	455.722	281.361	686.333	618	-230.6	0.587985
CD62P	586.278	328.798	726	368	-139.7	0.649537
CD105	1054.28	1552.86	0	0	1054	0.30483
Each row was analyzed individually withot assuming a consistent SD, with a multiple t-test analysis. For 8 rows T-test was not completed.
